# Supplementary material for: Stomata in Close Contact: The Case of Pancratium maritimum L. (Amaryllidaceae)
Source: Plants (Basel). 2022 Dec 5;11(23):3377. doi: 10.3390/plants11233377 (PMC9740904; doi:10.3390/plants11233377)
Supplement: Supplementary file 1 [file plants-11-03377-s001.zip]

Archive with 1 entries (1 files):
- plants-2018823-supplementary.pdf
